# Supplementary material for: ﻿Morphological and molecular analyses reveal two new species of Grifola (Polyporales) from Yunnan, China
Source: MycoKeys. 2024 Feb 29;102:267–84. doi: 10.3897/mycokeys.102.118518 (PMC10921059; doi:10.3897/mycokeys.102.118518)
Supplement: XML Treatment for Grifola edulis [file mycokeys.102.118518-treatment1.xml]

<!DOCTYPE tp:taxon-treatment
  PUBLIC "-//TaxonX//DTD Taxonomic Treatment Publishing DTD v0 20100105//EN" "tax-treatment-NSO.dtd">
<tp:taxon-treatment xmlns:tp="http://www.plazi.org/taxpub"><tp:treatment-meta><kwd-group><label>Taxon classification</label><kwd>
                <named-content content-type="kingdom">Fungi</named-content>
              </kwd><kwd>
                <named-content content-type="order">Polyporales</named-content>
              </kwd><kwd>
                <named-content content-type="family">Grifolaceae</named-content>
              </kwd></kwd-group><mixed-citation publication-type="journal"><person-group><name><surname>Tang</surname><given-names>Song-Ming</given-names></name><name><surname>Chen</surname><given-names>De-Chao</given-names></name><name><surname>Wang</surname><given-names>Shuai</given-names></name><name><surname>Wu</surname><given-names>Xiao-Qu</given-names></name><name><surname>Ao</surname><given-names>Cheng-Ce</given-names></name><name><surname>Li</surname><given-names>Er-Xian</given-names></name><name><surname>Luo</surname><given-names>Hong-Mei</given-names></name><name><surname>Li</surname><given-names>Shu-Hong</given-names></name></person-group><article-title>﻿Morphological and molecular analyses reveal two new species of <italic><tp:taxon-name><tp:taxon-name-part taxon-name-part-type="genus" reg="Grifola">Grifola</tp:taxon-name-part></tp:taxon-name></italic> (<tp:taxon-name><tp:taxon-name-part taxon-name-part-type="order">Polyporales</tp:taxon-name-part></tp:taxon-name>) from Yunnan, China</article-title><source>MycoKeys</source><day>29</day><month>02</month><year>2024</year><volume>102</volume><fpage>267</fpage><lpage>284</lpage><pub-id pub-id-type="doi">10.3897/mycokeys.102.118518</pub-id></mixed-citation></tp:treatment-meta><tp:nomenclature><label>﻿</label><tp:taxon-name>
              <object-id xmlns:xlink="http://www.w3.org/1999/xlink" content-type="arpha" xlink:type="simple">4C2EF63C-66B5-5A14-A197-1CF3970D32B3</object-id>
              <tp:taxon-name-part taxon-name-part-type="genus" reg="Grifola">Grifola</tp:taxon-name-part>
              <tp:taxon-name-part taxon-name-part-type="species" reg="edulis">edulis</tp:taxon-name-part>
              <object-id xmlns:xlink="http://www.w3.org/1999/xlink" content-type="mycobank" xlink:type="simple">MycoBank No: 851587</object-id>
            </tp:taxon-name><tp:taxon-authority>S.M. Tang &amp; S.H Li</tp:taxon-authority><tp:taxon-status xmlns:xlink="http://www.w3.org/1999/xlink" xlink:type="simple">sp. nov.</tp:taxon-status><xref ref-type="fig" rid="F2">Figs 2</xref><xref ref-type="fig" rid="F3">, 3</xref><xref ref-type="fig" rid="F4">, 4</xref><xref ref-type="fig" rid="F10">, 10A, B</xref></tp:nomenclature><tp:treatment-sec sec-type="etymology" id="SECID0ETKAG"><title>Etymology.</title><p>The epithet “edulis” refers to the edibility of this species, locally considered a delicacy.</p><fig id="F2" position="float" orientation="portrait"><object-id xmlns:xlink="http://www.w3.org/1999/xlink" content-type="doi" xlink:type="simple">10.3897/mycokeys.102.118518.figure2</object-id><object-id xmlns:xlink="http://www.w3.org/1999/xlink" content-type="arpha" xlink:type="simple">45AF9AD4-A385-5845-B370-3AB537A30D70</object-id><label>Figure 2.</label><caption><p>Fresh basidiomata of <italic><tp:taxon-name><tp:taxon-name-part taxon-name-part-type="genus" reg="Grifola">Grifola</tp:taxon-name-part><tp:taxon-name-part taxon-name-part-type="species" reg="edulis">edulis</tp:taxon-name-part></tp:taxon-name></italic> (holotype HKAS131996) <bold>A</bold> wild basidiomata <bold>B–D</bold> cultivated basidiomata <bold>E</bold> view of pores by stereoscope <bold>F</bold> side view of pore zone and context by stereoscope. Photographs by Song-Ming Tang. Scale bars: 1 cm (<bold>A–D</bold>); 1 mm (<bold>E, F</bold>).</p></caption><graphic xmlns:xlink="http://www.w3.org/1999/xlink" xlink:href="mycokeys-102-267-g002.jpg" position="float" orientation="portrait" xlink:type="simple" id="oo_994926.jpg"><uri content-type="original_file" xlink:type="simple">https://binary.pensoft.net/fig/994926</uri></graphic></fig></tp:treatment-sec><tp:treatment-sec sec-type="Holotype" id="SECID0E3LAG"><title>Holotype.</title><p>China. Yunnan province: Nujiang prefecture, Liuku town, elev. 2,300 m, 8 September 2019, Shu-Hong Li, L5366 (<bold>holotype</bold>:HKAS 131996!).</p><fig id="F3" position="float" orientation="portrait"><object-id xmlns:xlink="http://www.w3.org/1999/xlink" content-type="doi" xlink:type="simple">10.3897/mycokeys.102.118518.figure3</object-id><object-id xmlns:xlink="http://www.w3.org/1999/xlink" content-type="arpha" xlink:type="simple">B619B69B-92FA-57CB-93B1-2AC32AFE4E2A</object-id><label>Figure 3.</label><caption><p>Micromorphological features of <italic><tp:taxon-name><tp:taxon-name-part taxon-name-part-type="genus" reg="Grifola">Grifola</tp:taxon-name-part><tp:taxon-name-part taxon-name-part-type="species" reg="edulis">edulis</tp:taxon-name-part></tp:taxon-name></italic> (holotype HKAS131996) <bold>A</bold> cuticle hyphae <bold>B</bold> pore edge <bold>C</bold> basidiospores <bold>D</bold> basidia. Photographs by Song-Ming Tang. Scale bars: 10 μm.</p></caption><graphic xmlns:xlink="http://www.w3.org/1999/xlink" xlink:href="mycokeys-102-267-g003.jpg" position="float" orientation="portrait" xlink:type="simple" id="oo_994927.jpg"><uri content-type="original_file" xlink:type="simple">https://binary.pensoft.net/fig/994927</uri></graphic></fig></tp:treatment-sec><tp:treatment-sec sec-type="diagnosis" id="SECID0EENAG"><title>Diagnosis.</title><p>Differs from other <italic><tp:taxon-name><tp:taxon-name-part taxon-name-part-type="genus" reg="Grifola">Grifola</tp:taxon-name-part></tp:taxon-name></italic> species in having variable and longer chlamydospores (13–) 22–94 (–115) × 7–12 μm, av. 49.8 ± 28.5 × 9.4 ± 1.4 μm, medium-sized basidiomata 12 × 10 × 18 cm, and growing at the base of <italic><tp:taxon-name><tp:taxon-name-part taxon-name-part-type="genus" reg="Lithocarpus">Lithocarpus</tp:taxon-name-part><tp:taxon-name-part taxon-name-part-type="species" reg="corneus">corneus</tp:taxon-name-part></tp:taxon-name></italic>.</p></tp:treatment-sec><tp:treatment-sec sec-type="description" id="SECID0E3NAG"><title>Description.</title><p>Basidiomata medium-sized, developing a fruiting structure composed of multiple flattened lobes that emanate from a central base, up to 12 × 10 × 18 cm. Lobes 5–7 cm wide, 8–10 cm long, upper surface gray to gray-brown, lower surface white. Thin cuticle. Context white, 0.5–1 mm. Pores are sizable and often have a convoluted, maze-like appearance, 2–4 per mm, tube layer 2–3 mm deep. Texture fleshy to cartilaginous, becoming hard and woody upon drying, emitting a pronounced almond scent when fresh or dry.</p><p>Skeletal hyphae with repent and abundant suberect, thin, aligned parallel longitudinal alone lobe, non-staining in IKI– and 5% NaOH solution, hyphae 5–7 μm wide, terminal slightly enlarged, hyphae 8–10 μm wide. Pores edge heteromorphous, more in number of parallel hyphae, thin-walled, colorless in 5% NaOH solution, 2–4 μm wide; pores trama regular, parallel, 80–120 μm wide, made up of thin-walled, cylindrical hyphae, 2–5 μm wide.</p><p>Basidia 17–29 × 5–7 μm, av. 24.6 ± 4.7 × 6.5 ± 0.5 μm, clavate, thin-walled, mostly 4–spored, rarely 2–spored; sterigmata 2–5 μm long. Basidiospores [100/2/2] (3.7–) 4.4–6.8 × 2.5–5.6 μm, av. 5.5 ± 0.5 × 4.1 ± 0.5 μm, Q = 1.1–1.8 (–2.2), Q<sub>m</sub> = 1.40 ± 0.18, broadly ellipsoid to ellipsoid, colorless in IKI– and 5% NaOH solution, thin-walled, irregular ornamented (Fig. <xref ref-type="fig" rid="F10">10</xref>); basidiospores scatter plot see Fig. <xref ref-type="fig" rid="F5">5</xref>.</p><fig id="F4" position="float" orientation="portrait"><object-id xmlns:xlink="http://www.w3.org/1999/xlink" content-type="doi" xlink:type="simple">10.3897/mycokeys.102.118518.figure4</object-id><object-id xmlns:xlink="http://www.w3.org/1999/xlink" content-type="arpha" xlink:type="simple">9CE01FDF-7FBA-5FA4-A61A-309F0453EA0B</object-id><label>Figure 4.</label><caption><p><italic><tp:taxon-name><tp:taxon-name-part taxon-name-part-type="genus" reg="Grifola">Grifola</tp:taxon-name-part><tp:taxon-name-part taxon-name-part-type="species" reg="edulis">edulis</tp:taxon-name-part></tp:taxon-name></italic> culture characters (holotype HKAS131996) <bold>A</bold> colony obverse on PDA <bold>B</bold> colony in reverse <bold>C</bold> terminal chlamydospore <bold>D</bold> clamped generative hyphae <bold>E–F</bold> chlamydospores. Photographs by Song-Ming Tang. Scale bars: 10 μm (<bold>C–F</bold>).</p></caption><graphic xmlns:xlink="http://www.w3.org/1999/xlink" xlink:href="mycokeys-102-267-g004.jpg" position="float" orientation="portrait" xlink:type="simple" id="oo_994928.jpg"><uri content-type="original_file" xlink:type="simple">https://binary.pensoft.net/fig/994928</uri></graphic></fig><fig id="F5" position="float" orientation="portrait"><object-id xmlns:xlink="http://www.w3.org/1999/xlink" content-type="doi" xlink:type="simple">10.3897/mycokeys.102.118518.figure5</object-id><object-id xmlns:xlink="http://www.w3.org/1999/xlink" content-type="arpha" xlink:type="simple">61909DD0-78E6-5A4C-95EA-91C0F95109F4</object-id><label>Figure 5.</label><caption><p>Basidiospores scatter plot of <italic><tp:taxon-name><tp:taxon-name-part taxon-name-part-type="genus" reg="Grifola">Grifola</tp:taxon-name-part><tp:taxon-name-part taxon-name-part-type="species" reg="edulis">edulis</tp:taxon-name-part></tp:taxon-name></italic>.</p></caption><graphic xmlns:xlink="http://www.w3.org/1999/xlink" xlink:href="mycokeys-102-267-g005.jpg" position="float" orientation="portrait" xlink:type="simple" id="oo_994929.jpg"><uri content-type="original_file" xlink:type="simple">https://binary.pensoft.net/fig/994929</uri></graphic></fig><p>Culture feature (Fig. <xref ref-type="fig" rid="F4">4</xref>). Colony regular, circular, greenish gray (1B2) to grayish yellow (1B3); reverse pale yellow (1A3). Dimitic hyphal system, generative hyphae rarely branched. Texture sub felty and farinaceous. Growth slow, 4 cm in 3 weeks, on Potato Dextrose Agar with Chloramphenicol and 24 °C. Mycelium with no distinctive odor, hyphae clamped, thin-walled, and colorless in 5% NaOH solution, 3–6 μm wide. Chlamydospores terminal or intercalary, irregularly, thin-walled, mostly tibiiform or narrowly clavate, rarely narrowly lageniform or ellipsoid, (13–) 22–94 (–115) × 7–12 μm, av. 49.8 ± 28.5 × 9.4 ± 1.4 μm, Q = 1.4–8.3 (–15.9), Q<sub>m</sub> = 5.4 ± 3.5, colorless in 5% NaOH solution.</p></tp:treatment-sec><tp:treatment-sec sec-type="habitat" id="SECID0ESQAG"><title>Habitat and distribution.</title><p><italic><tp:taxon-name><tp:taxon-name-part taxon-name-part-type="genus" reg="Grifola">Grifola</tp:taxon-name-part><tp:taxon-name-part taxon-name-part-type="species" reg="edulis">edulis</tp:taxon-name-part></tp:taxon-name></italic> occurs in native forests in Yunnan, on <italic><tp:taxon-name><tp:taxon-name-part taxon-name-part-type="genus" reg="Lithocarpus">Lithocarpus</tp:taxon-name-part><tp:taxon-name-part taxon-name-part-type="species" reg="corneus">corneus</tp:taxon-name-part></tp:taxon-name></italic> at the base of trees, producing an aromatic white rot.</p></tp:treatment-sec><tp:treatment-sec sec-type="Edibility" id="SECID0EORAG"><title>Edibility.</title><p>This mushroom is highly appreciated by local communities.</p></tp:treatment-sec><tp:treatment-sec sec-type="material" id="SECID0ETRAG"><title>Additional material examined.</title><p>China. Yunnan province: Lushui city, Laowo town, altitude 1,755 m, 12 August 2020, Shu-Hong Li, HKAS 131997.</p></tp:treatment-sec><tp:treatment-sec sec-type="notes" id="SECID0EYRAG"><title>Notes.</title><p><italic><tp:taxon-name><tp:taxon-name-part taxon-name-part-type="genus" reg="Grifola">Grifola</tp:taxon-name-part><tp:taxon-name-part taxon-name-part-type="species" reg="edulis">edulis</tp:taxon-name-part></tp:taxon-name></italic> is close to <italic><tp:taxon-name><tp:taxon-name-part taxon-name-part-type="genus" reg="Grifola">G.</tp:taxon-name-part><tp:taxon-name-part taxon-name-part-type="species" reg="frondosa">frondosa</tp:taxon-name-part></tp:taxon-name></italic> and <italic><tp:taxon-name><tp:taxon-name-part taxon-name-part-type="genus" reg="Grifola">G.</tp:taxon-name-part><tp:taxon-name-part taxon-name-part-type="species" reg="amazonica">amazonica</tp:taxon-name-part></tp:taxon-name></italic>, until now the only species that have been described and recorded from the Northern Hemisphere (<xref ref-type="bibr" rid="B30">Shen et al. 2002</xref>; <xref ref-type="bibr" rid="B27">Rugolo et al. 2023</xref>). However, in <italic><tp:taxon-name><tp:taxon-name-part taxon-name-part-type="genus" reg="Grifola">G.</tp:taxon-name-part><tp:taxon-name-part taxon-name-part-type="species" reg="frondosa">frondosa</tp:taxon-name-part></tp:taxon-name></italic>, lobes’ upper surface is gray to brown tomentose, basidiospores 5.5–6.5 × 3.5–4.5 μm, fruiting bodies occur from September to October, growing on <italic><tp:taxon-name><tp:taxon-name-part taxon-name-part-type="genus" reg="Quercus">Quercus</tp:taxon-name-part></tp:taxon-name></italic>, <italic><tp:taxon-name><tp:taxon-name-part taxon-name-part-type="genus" reg="Castanea">Castanea</tp:taxon-name-part></tp:taxon-name></italic>, <italic><tp:taxon-name><tp:taxon-name-part taxon-name-part-type="genus" reg="Fagus">Fagus</tp:taxon-name-part></tp:taxon-name></italic>, and <italic><tp:taxon-name><tp:taxon-name-part taxon-name-part-type="genus" reg="Carpinus">Carpinus</tp:taxon-name-part></tp:taxon-name></italic> (<xref ref-type="bibr" rid="B27">Rugolo et al. 2023</xref>); <italic><tp:taxon-name><tp:taxon-name-part taxon-name-part-type="genus" reg="Grifola">G.</tp:taxon-name-part><tp:taxon-name-part taxon-name-part-type="species" reg="edulis">edulis</tp:taxon-name-part></tp:taxon-name></italic> presents lobes’ upper surface gray to gray brown, smooth, smaller basidiospores av. 5.5 ± 0.5 × 4.1 ± 0.5 μm, and fruiting bodies occur from August to September, on <italic><tp:taxon-name><tp:taxon-name-part taxon-name-part-type="genus" reg="Lithocarpus">Lithocarpus</tp:taxon-name-part><tp:taxon-name-part taxon-name-part-type="species" reg="corneus">corneus</tp:taxon-name-part></tp:taxon-name></italic>. <italic><tp:taxon-name><tp:taxon-name-part taxon-name-part-type="genus" reg="Grifola">Grifola</tp:taxon-name-part><tp:taxon-name-part taxon-name-part-type="species" reg="amazonica">amazonica</tp:taxon-name-part></tp:taxon-name></italic> from Brazil, has lobes’ upper surface evenly brown, glabrous to smooth, smaller basidiospores 4–4.5 × 3–3.5 μm, and pore surface pale grayish brown (<xref ref-type="bibr" rid="B28">Ryvarden 2004</xref>).</p><p>In our multi-locus phylogeny, <italic><tp:taxon-name><tp:taxon-name-part taxon-name-part-type="genus" reg="Grifola">G.</tp:taxon-name-part><tp:taxon-name-part taxon-name-part-type="species" reg="frondosa">frondosa</tp:taxon-name-part></tp:taxon-name></italic> and <italic><tp:taxon-name><tp:taxon-name-part taxon-name-part-type="genus" reg="Grifola">G.</tp:taxon-name-part><tp:taxon-name-part taxon-name-part-type="species" reg="sinensis">sinensis</tp:taxon-name-part></tp:taxon-name></italic> are sister to the clade of <italic><tp:taxon-name><tp:taxon-name-part taxon-name-part-type="genus" reg="Grifola">G.</tp:taxon-name-part><tp:taxon-name-part taxon-name-part-type="species" reg="edulis">edulis</tp:taxon-name-part></tp:taxon-name></italic>. Specimen WC493 (from Norway) has the representative sequence for <italic><tp:taxon-name><tp:taxon-name-part taxon-name-part-type="genus" reg="Grifola">G.</tp:taxon-name-part><tp:taxon-name-part taxon-name-part-type="species" reg="frondosa">frondosa</tp:taxon-name-part></tp:taxon-name></italic>, given the original collection of <italic><tp:taxon-name><tp:taxon-name-part taxon-name-part-type="genus" reg="Grifola">G.</tp:taxon-name-part><tp:taxon-name-part taxon-name-part-type="species" reg="frondosa">frondosa</tp:taxon-name-part></tp:taxon-name></italic> in Europe (Britain). The <italic>TUBB</italic> genetic distances between <italic><tp:taxon-name><tp:taxon-name-part taxon-name-part-type="genus" reg="Grifola">G.</tp:taxon-name-part><tp:taxon-name-part taxon-name-part-type="species" reg="edulis">edulis</tp:taxon-name-part></tp:taxon-name></italic> (holotype HKAS 131996) and other accessions in the latter clade were 4.50% (26/578) for <italic><tp:taxon-name><tp:taxon-name-part taxon-name-part-type="genus" reg="Grifola">Grifola</tp:taxon-name-part><tp:taxon-name-part taxon-name-part-type="species" reg="frondosa">frondosa</tp:taxon-name-part></tp:taxon-name></italic> (WC493), 1.21% (7/578) for <italic><tp:taxon-name><tp:taxon-name-part taxon-name-part-type="genus" reg="Grifola">G.</tp:taxon-name-part><tp:taxon-name-part taxon-name-part-type="species" reg="sinensis">sinensis</tp:taxon-name-part></tp:taxon-name></italic> (holotype HKAS 131995), thus classifying them as heterospecific.</p></tp:treatment-sec><tp:treatment-sec><!--Section generated to contain objects referenced in tp:taxon-treatment.--><fig id="F10" position="float" orientation="portrait"><object-id xmlns:xlink="http://www.w3.org/1999/xlink" content-type="doi" xlink:type="simple">10.3897/mycokeys.102.118518.figure10</object-id><object-id xmlns:xlink="http://www.w3.org/1999/xlink" content-type="arpha" xlink:type="simple">9964E336-33BD-5300-85E1-D04FF0FBC9AF</object-id><label>Figure 10.</label><caption><p>Characteristics of basidiospores ornamentations <bold>A, B</bold><italic><tp:taxon-name><tp:taxon-name-part taxon-name-part-type="genus" reg="Grifola">Grifola</tp:taxon-name-part><tp:taxon-name-part taxon-name-part-type="species" reg="edulis">edulis</tp:taxon-name-part></tp:taxon-name></italic> (HKAS 131996) <bold>C, D</bold><italic><tp:taxon-name><tp:taxon-name-part taxon-name-part-type="genus" reg="Grifola">Grifola</tp:taxon-name-part><tp:taxon-name-part taxon-name-part-type="species" reg="sinensis">sinensis</tp:taxon-name-part></tp:taxon-name></italic> (HKAS 131995).</p></caption><graphic xmlns:xlink="http://www.w3.org/1999/xlink" xlink:href="mycokeys-102-267-g010.jpg" position="float" orientation="portrait" xlink:type="simple" id="oo_994934.jpg"><uri content-type="original_file" xlink:type="simple">https://binary.pensoft.net/fig/994934</uri></graphic></fig></tp:treatment-sec><ref-list><ref id="B30"><mixed-citation xmlns:xlink="http://www.w3.org/1999/xlink" xlink:type="simple"><person-group><name name-style="western"><surname>Shen</surname><given-names>Q</given-names></name><name name-style="western"><surname>Geiser</surname><given-names>DM</given-names></name><name name-style="western"><surname>Royse</surname><given-names>DJ</given-names></name></person-group> (<year>2002</year>) <article-title>Molecular phylogenetic analysis of <italic><tp:taxon-name><tp:taxon-name-part taxon-name-part-type="genus">Grifola</tp:taxon-name-part><tp:taxon-name-part taxon-name-part-type="species">frondosa</tp:taxon-name-part></tp:taxon-name></italic> (maitake) reveals a species partition separating eastern North American and Asian isolates.</article-title><source>Mycologia</source><volume>94</volume>(<issue>3</issue>): <fpage>472</fpage>–<lpage>482</lpage>. <ext-link xlink:href="10.1080/15572536.2003.11833212" ext-link-type="doi" xlink:type="simple">https://doi.org/10.1080/15572536.2003.11833212</ext-link></mixed-citation></ref><ref id="B27"><mixed-citation xmlns:xlink="http://www.w3.org/1999/xlink" xlink:type="simple"><person-group><name name-style="western"><surname>Rugolo</surname><given-names>M</given-names></name><name name-style="western"><surname>Barroetaveña</surname><given-names>C</given-names></name><name name-style="western"><surname>Barrett</surname><given-names>MD</given-names></name><name name-style="western"><surname>Mata</surname><given-names>G</given-names></name><name name-style="western"><surname>Hood</surname><given-names>IA</given-names></name><name name-style="western"><surname>Rajchenberg</surname><given-names>M</given-names></name><name name-style="western"><surname>Pildain</surname><given-names>MB</given-names></name></person-group> (<year>2023</year>) <article-title>Phylogenetic relationships and taxonomy of <italic><tp:taxon-name><tp:taxon-name-part taxon-name-part-type="genus">Grifola</tp:taxon-name-part></tp:taxon-name></italic> (<tp:taxon-name><tp:taxon-name-part taxon-name-part-type="order">Polyporales</tp:taxon-name-part></tp:taxon-name>).</article-title><source>Mycological Progress</source><volume>22</volume>(<issue>1</issue>): <fpage>7</fpage>. <ext-link xlink:href="10.1007/s11557-022-01857-2" ext-link-type="doi" xlink:type="simple">https://doi.org/10.1007/s11557-022-01857-2</ext-link></mixed-citation></ref><ref id="B28"><mixed-citation xmlns:xlink="http://www.w3.org/1999/xlink" xlink:type="simple"><person-group><name name-style="western"><surname>Ryvarden</surname><given-names>L</given-names></name></person-group> (<year>2004</year>) <article-title>Studies in neotropical polypores 20. Some new polypores from the Amazonas region.</article-title><source>Synopsis Fungorum</source><volume>18</volume>: <fpage>62</fpage>–<lpage>67</lpage>.</mixed-citation></ref></ref-list></tp:taxon-treatment>
