# Supplementary material for: ﻿Morphological and molecular analyses reveal two new species of Grifola (Polyporales) from Yunnan, China
Source: MycoKeys. 2024 Feb 29;102:267–84. doi: 10.3897/mycokeys.102.118518 (PMC10921059; doi:10.3897/mycokeys.102.118518)
Supplement: XML Treatment for Grifola sinensis [file mycokeys.102.118518-treatment2.xml]

<!DOCTYPE tp:taxon-treatment
  PUBLIC "-//TaxonX//DTD Taxonomic Treatment Publishing DTD v0 20100105//EN" "tax-treatment-NSO.dtd">
<tp:taxon-treatment xmlns:tp="http://www.plazi.org/taxpub"><tp:treatment-meta><kwd-group><label>Taxon classification</label><kwd>
                <named-content content-type="kingdom">Fungi</named-content>
              </kwd><kwd>
                <named-content content-type="order">Polyporales</named-content>
              </kwd><kwd>
                <named-content content-type="family">Grifolaceae</named-content>
              </kwd></kwd-group><mixed-citation publication-type="journal"><person-group><name><surname>Tang</surname><given-names>Song-Ming</given-names></name><name><surname>Chen</surname><given-names>De-Chao</given-names></name><name><surname>Wang</surname><given-names>Shuai</given-names></name><name><surname>Wu</surname><given-names>Xiao-Qu</given-names></name><name><surname>Ao</surname><given-names>Cheng-Ce</given-names></name><name><surname>Li</surname><given-names>Er-Xian</given-names></name><name><surname>Luo</surname><given-names>Hong-Mei</given-names></name><name><surname>Li</surname><given-names>Shu-Hong</given-names></name></person-group><article-title>﻿Morphological and molecular analyses reveal two new species of <italic><tp:taxon-name><tp:taxon-name-part taxon-name-part-type="genus" reg="Grifola">Grifola</tp:taxon-name-part></tp:taxon-name></italic> (<tp:taxon-name><tp:taxon-name-part taxon-name-part-type="order">Polyporales</tp:taxon-name-part></tp:taxon-name>) from Yunnan, China</article-title><source>MycoKeys</source><day>29</day><month>02</month><year>2024</year><volume>102</volume><fpage>267</fpage><lpage>284</lpage><pub-id pub-id-type="doi">10.3897/mycokeys.102.118518</pub-id></mixed-citation></tp:treatment-meta><tp:nomenclature><label>﻿</label><tp:taxon-name>
              <object-id xmlns:xlink="http://www.w3.org/1999/xlink" content-type="arpha" xlink:type="simple">F5F19E9E-2D42-5BFA-8C3E-65C117537593</object-id>
              <tp:taxon-name-part taxon-name-part-type="genus" reg="Grifola">Grifola</tp:taxon-name-part>
              <tp:taxon-name-part taxon-name-part-type="species" reg="sinensis">sinensis</tp:taxon-name-part>
              <object-id xmlns:xlink="http://www.w3.org/1999/xlink" content-type="mycobank" xlink:type="simple">MycoBank No: 851588</object-id>
            </tp:taxon-name><tp:taxon-authority>S.M. Tang &amp; S.H. Li</tp:taxon-authority><tp:taxon-status xmlns:xlink="http://www.w3.org/1999/xlink" xlink:type="simple">sp. nov.</tp:taxon-status><xref ref-type="fig" rid="F6">Figs 6</xref><xref ref-type="fig" rid="F7">, 7</xref><xref ref-type="fig" rid="F8">, 8</xref><xref ref-type="fig" rid="F10">, 10C, D</xref></tp:nomenclature><tp:treatment-sec sec-type="etymology" id="SECID0EN1AG"><title>Etymology.</title><p>The epithet “sinensis” refers to the country China where this fungus was first discovered.</p></tp:treatment-sec><tp:treatment-sec sec-type="Holotype" id="SECID0ES1AG"><title>Holotype.</title><p>China. Yunnan province: Nujiang prefecture, Fugong city, elev. 2,230 m, 8 September 2019, Shu-Hong Li, L5453 (<bold>holotype</bold>: HKAS 131995!).</p><fig id="F6" position="float" orientation="portrait"><object-id xmlns:xlink="http://www.w3.org/1999/xlink" content-type="doi" xlink:type="simple">10.3897/mycokeys.102.118518.figure6</object-id><object-id xmlns:xlink="http://www.w3.org/1999/xlink" content-type="arpha" xlink:type="simple">5F8792C7-41B4-5E18-B4DB-3270243686FB</object-id><label>Figure 6.</label><caption><p>Fresh basidiomata of <italic><tp:taxon-name><tp:taxon-name-part taxon-name-part-type="genus" reg="Grifola">Grifola</tp:taxon-name-part><tp:taxon-name-part taxon-name-part-type="species" reg="sinensis">sinensis</tp:taxon-name-part></tp:taxon-name></italic> (holotype HKAS 131995) <bold>A</bold> view of wild basidiomata pilei <bold>B</bold> view of wild basidiomata pores <bold>C, D</bold> cultivated basidiomata <bold>E</bold> view of pores by stereoscope <bold>F</bold> side view of pore zone and context by stereoscope. Photographs by Song-Ming Tang. Scale bars: 1 cm (<bold>A–D</bold>); 1 mm (<bold>E, F</bold>).</p></caption><graphic xmlns:xlink="http://www.w3.org/1999/xlink" xlink:href="mycokeys-102-267-g006.jpg" position="float" orientation="portrait" xlink:type="simple" id="oo_994930.jpg"><uri content-type="original_file" xlink:type="simple">https://binary.pensoft.net/fig/994930</uri></graphic></fig></tp:treatment-sec><tp:treatment-sec sec-type="diagnosis" id="SECID0EA3AG"><title>Diagnosis.</title><p>Differs from other <italic><tp:taxon-name><tp:taxon-name-part taxon-name-part-type="genus" reg="Grifola">Grifola</tp:taxon-name-part></tp:taxon-name></italic> species in having a medium-sized basidiomata, with white to olive yellow lobes, smaller and irregular pore (2–4/mm), and ellipsoid to narrowly utriform chlamydospores.</p><fig id="F7" position="float" orientation="portrait"><object-id xmlns:xlink="http://www.w3.org/1999/xlink" content-type="doi" xlink:type="simple">10.3897/mycokeys.102.118518.figure7</object-id><object-id xmlns:xlink="http://www.w3.org/1999/xlink" content-type="arpha" xlink:type="simple">1473438D-3451-51A9-8DDA-8A5805A80950</object-id><label>Figure 7.</label><caption><p>Micromorphological features of <italic><tp:taxon-name><tp:taxon-name-part taxon-name-part-type="genus" reg="Grifola">Grifola</tp:taxon-name-part><tp:taxon-name-part taxon-name-part-type="species" reg="sinensis">sinensis</tp:taxon-name-part></tp:taxon-name></italic> (holotype HKAS 131995) <bold>A</bold> cuticle hyphae <bold>B</bold> pore edge <bold>C</bold> basidiospores <bold>D</bold> basidia. Photographs by Song-Ming Tang. Scale bars: 10 μm.</p></caption><graphic xmlns:xlink="http://www.w3.org/1999/xlink" xlink:href="mycokeys-102-267-g007.jpg" position="float" orientation="portrait" xlink:type="simple" id="oo_994931.jpg"><uri content-type="original_file" xlink:type="simple">https://binary.pensoft.net/fig/994931</uri></graphic></fig></tp:treatment-sec><tp:treatment-sec sec-type="description" id="SECID0EN4AG"><title>Description.</title><p>Basidiomata medium-sized, developing a fruiting structure composed of multiple flattened lobes that emanate from a central base, up to 10 × 12 × 15 cm. Lobes 4–7 cm wide, 7–10 cm long, lower and upper surface white (1A1) to grayish white (1A2) when young, changing to olive yellow (2C–D7) with age or when soaked. Thin cuticle. Context white, 1–2 mm thick. Pores often with a convoluted, maze-like appearance, 2–4 per mm, tubes 2–3 mm deep. Texture fleshy to cartilaginous, becoming hard and woody upon drying, and emitting a pronounced almond scent when fresh or dry.</p><p>Skeletal hyphae aligned parallel longitudinal alone lobe, with repent and abundant suberect terminal segments, hyphae thin-walled, non-staining in IKI and 5% NaOH solution, 5–7 μm wide. Pores edge heteromorphous, hyphae thin-walled, colorless in 5% NaOH solution, 2–4 μm wide; trama of tubes regular, parallel, 120–190 μm wide, made up of thin-walled hyphae, 2–5 μm wide.</p><p>Basidia 15–28 (–32) × 5–8 μm, av. 23.0 ± 5.4 × 6.7 ± 0.7 μm, clavate, thin-walled, mostly 2–spored, rarely 4–spored; sterigmata 2–5 μm long. Basidiospores [68/2/2] 4.6–7.9 × 3.0–5.9 μm, av. 5.9 ± 0.6 × 4.2 ± 0.5 μm, Q = 1.1–1.6 (–1.8), Q<sub>m</sub> = 1.42 ± 0.15, broadly ellipsoid to ellipsoid, colorless in IKI and 5% NaOH solution, thin-walled, irregular ornamented (Fig. <xref ref-type="fig" rid="F10">10</xref>); basidiospores scatter plot, see Fig. <xref ref-type="fig" rid="F9">9</xref>.</p><fig id="F8" position="float" orientation="portrait"><object-id xmlns:xlink="http://www.w3.org/1999/xlink" content-type="doi" xlink:type="simple">10.3897/mycokeys.102.118518.figure8</object-id><object-id xmlns:xlink="http://www.w3.org/1999/xlink" content-type="arpha" xlink:type="simple">7B5383C3-8A10-577A-974A-6C90E3E8D4F8</object-id><label>Figure 8.</label><caption><p><italic><tp:taxon-name><tp:taxon-name-part taxon-name-part-type="genus" reg="Grifola">Grifola</tp:taxon-name-part><tp:taxon-name-part taxon-name-part-type="species" reg="sinensis">sinensis</tp:taxon-name-part></tp:taxon-name></italic> cultures characters (holotype HKAS 131995) <bold>A</bold> colony obverse on PDA <bold>B</bold> colony in reverse <bold>C</bold> terminal chlamydospore <bold>D</bold> clamped generative hyphae <bold>E, F</bold> chlamydospores. Photographs by Song-Ming Tang. Scale bars: 10 μm (<bold>C–F</bold>).</p></caption><graphic xmlns:xlink="http://www.w3.org/1999/xlink" xlink:href="mycokeys-102-267-g008.jpg" position="float" orientation="portrait" xlink:type="simple" id="oo_994932.jpg"><uri content-type="original_file" xlink:type="simple">https://binary.pensoft.net/fig/994932</uri></graphic></fig><fig id="F9" position="float" orientation="portrait"><object-id xmlns:xlink="http://www.w3.org/1999/xlink" content-type="doi" xlink:type="simple">10.3897/mycokeys.102.118518.figure9</object-id><object-id xmlns:xlink="http://www.w3.org/1999/xlink" content-type="arpha" xlink:type="simple">E036D178-A47C-554E-BF12-C7DE26C9D74A</object-id><label>Figure 9.</label><caption><p>Basidiospores scatter plot of <italic><tp:taxon-name><tp:taxon-name-part taxon-name-part-type="genus" reg="Grifola">Grifola</tp:taxon-name-part><tp:taxon-name-part taxon-name-part-type="species" reg="sinensis">sinensis</tp:taxon-name-part></tp:taxon-name></italic>.</p></caption><graphic xmlns:xlink="http://www.w3.org/1999/xlink" xlink:href="mycokeys-102-267-g009.jpg" position="float" orientation="portrait" xlink:type="simple" id="oo_994933.jpg"><uri content-type="original_file" xlink:type="simple">https://binary.pensoft.net/fig/994933</uri></graphic></fig><fig id="F10" position="float" orientation="portrait"><object-id xmlns:xlink="http://www.w3.org/1999/xlink" content-type="doi" xlink:type="simple">10.3897/mycokeys.102.118518.figure10</object-id><object-id xmlns:xlink="http://www.w3.org/1999/xlink" content-type="arpha" xlink:type="simple">9964E336-33BD-5300-85E1-D04FF0FBC9AF</object-id><label>Figure 10.</label><caption><p>Characteristics of basidiospores ornamentations <bold>A, B</bold><italic><tp:taxon-name><tp:taxon-name-part taxon-name-part-type="genus" reg="Grifola">Grifola</tp:taxon-name-part><tp:taxon-name-part taxon-name-part-type="species" reg="edulis">edulis</tp:taxon-name-part></tp:taxon-name></italic> (HKAS 131996) <bold>C, D</bold><italic><tp:taxon-name><tp:taxon-name-part taxon-name-part-type="genus" reg="Grifola">Grifola</tp:taxon-name-part><tp:taxon-name-part taxon-name-part-type="species" reg="sinensis">sinensis</tp:taxon-name-part></tp:taxon-name></italic> (HKAS 131995).</p></caption><graphic xmlns:xlink="http://www.w3.org/1999/xlink" xlink:href="mycokeys-102-267-g010.jpg" position="float" orientation="portrait" xlink:type="simple" id="oo_994934.jpg"><uri content-type="original_file" xlink:type="simple">https://binary.pensoft.net/fig/994934</uri></graphic></fig><p>Culture feature (Fig. <xref ref-type="fig" rid="F8">8</xref>). Colony regular, circular, greenish gray (1B2) to grayish yellow (1B3); reverse pale yellow (1A3). Dimitic hyphal system, generative hyphae rarely branched. Texture sub felty and farinaceous. Growth slow, 4 cm in 3 weeks on Potato Dextrose Agar with Chloramphenicol and 24 °C. Mycelium with no distinctive odor, generative hyphae clamped, thin-walled, and colorless in 5% NaOH solution, 3–5 μm wide. Presence of chlamydospores terminal or intercalary, mostly ellipsoid, rarely narrowly utriform, 9.6–16.1 (–21.9) × 7.4–11.9 μm, av. 13.4 ± 2.9 × 9.2 ± 1.2 μm, Q = 1.1–2.0 (–2.9), Q<sub>m</sub> = 1.5 ± 0.5, colorless in 5% NaOH solution, thin-walled. Generative hyphae hyaline, thin walled, clamped, 2.7–4.3 μm, av 3.6 ± 0.6 μm, hyphal endings arranged singly or in groups, with contents stained red in Congo solution.</p></tp:treatment-sec><tp:treatment-sec sec-type="habitat" id="SECID0EKBBG"><title>Habitat and distribution.</title><p><italic><tp:taxon-name><tp:taxon-name-part taxon-name-part-type="genus" reg="Grifola">Grifola</tp:taxon-name-part><tp:taxon-name-part taxon-name-part-type="species" reg="sinensis">sinensis</tp:taxon-name-part></tp:taxon-name></italic> occurs in native forests in Yunnan, on <italic><tp:taxon-name><tp:taxon-name-part taxon-name-part-type="genus" reg="Lithocarpus">Lithocarpus</tp:taxon-name-part><tp:taxon-name-part taxon-name-part-type="species" reg="corneus">corneus</tp:taxon-name-part></tp:taxon-name></italic>, at the base of trees, causing an aromatic white rot.</p></tp:treatment-sec><tp:treatment-sec sec-type="Edibility" id="SECID0EGCBG"><title>Edibility.</title><p>This species is much appreciated by the locals in Yunnan, stir-frying it over high heat with green peppers; it has a robust almond essence that permeates through the palate, accompanied by a hearty, meat-like texture.</p></tp:treatment-sec><tp:treatment-sec sec-type="Additional species examined" id="SECID0ELCBG"><title>Additional species examined.</title><p>China. Yunnan Province, Nujiang prefecture, Fugong city, elev. 2,120 m, 5 September 2019, Shu-Hong Li, HKAS 131998; Nujiang prefecture, Bingzhongluo county, elev. 1,980 m 15 October 2023, Song-Ming Tang, HKAS 131994.</p></tp:treatment-sec><tp:treatment-sec sec-type="notes" id="SECID0EQCBG"><title>Notes.</title><p>Morphologically, <italic><tp:taxon-name><tp:taxon-name-part taxon-name-part-type="genus" reg="Grifola">G.</tp:taxon-name-part><tp:taxon-name-part taxon-name-part-type="species" reg="sinensis">sinensis</tp:taxon-name-part></tp:taxon-name></italic> is similar to <italic><tp:taxon-name><tp:taxon-name-part taxon-name-part-type="genus" reg="Grifola">G.</tp:taxon-name-part><tp:taxon-name-part taxon-name-part-type="species" reg="amazonica">amazonica</tp:taxon-name-part></tp:taxon-name></italic> Ryvarden in having small irregular pores 2–4/mm. However, <italic><tp:taxon-name><tp:taxon-name-part taxon-name-part-type="genus" reg="Grifola">G.</tp:taxon-name-part><tp:taxon-name-part taxon-name-part-type="species" reg="amazonica">amazonica</tp:taxon-name-part></tp:taxon-name></italic> has evenly brown lobes, smaller basidiospores 4–4.5 × 3–3.5 μm, and basidia 12–14 × 3.5–4.5 μm, grows on dead hardwood trees, and its distribution is in the North Hemisphere (<xref ref-type="bibr" rid="B28">Ryvarden 2004</xref>).</p><p><italic><tp:taxon-name><tp:taxon-name-part taxon-name-part-type="genus" reg="Grifola">Grifola</tp:taxon-name-part><tp:taxon-name-part taxon-name-part-type="species" reg="gargal">gargal</tp:taxon-name-part></tp:taxon-name></italic> Singer is close to <italic><tp:taxon-name><tp:taxon-name-part taxon-name-part-type="genus" reg="Grifola">G.</tp:taxon-name-part><tp:taxon-name-part taxon-name-part-type="species" reg="sinensis">sinensis</tp:taxon-name-part></tp:taxon-name></italic>, both having cream yellow pilei, and pores 1–2/mm. However, <italic><tp:taxon-name><tp:taxon-name-part taxon-name-part-type="genus" reg="Grifola">G.</tp:taxon-name-part><tp:taxon-name-part taxon-name-part-type="species" reg="gargal">gargal</tp:taxon-name-part></tp:taxon-name></italic> has larger basidiospores, 7–8 × 5–6 μm, and monomitic hyphal system (<xref ref-type="bibr" rid="B34">Singer 1969</xref>; <xref ref-type="bibr" rid="B27">Rugolo et al. 2023</xref>).</p><p>In our multi-locus phylogeny, <italic><tp:taxon-name><tp:taxon-name-part taxon-name-part-type="genus" reg="Grifola">G.</tp:taxon-name-part><tp:taxon-name-part taxon-name-part-type="species" reg="sinensis">sinensis</tp:taxon-name-part></tp:taxon-name></italic> is closely related to <italic><tp:taxon-name><tp:taxon-name-part taxon-name-part-type="genus" reg="Grifola">G.</tp:taxon-name-part><tp:taxon-name-part taxon-name-part-type="species" reg="frondosa">frondosa</tp:taxon-name-part></tp:taxon-name></italic> and <italic><tp:taxon-name><tp:taxon-name-part taxon-name-part-type="genus" reg="Grifola">G.</tp:taxon-name-part><tp:taxon-name-part taxon-name-part-type="species" reg="edulis">edulis</tp:taxon-name-part></tp:taxon-name></italic>. However, <italic><tp:taxon-name><tp:taxon-name-part taxon-name-part-type="genus" reg="Grifola">G.</tp:taxon-name-part><tp:taxon-name-part taxon-name-part-type="species" reg="frondosa">frondosa</tp:taxon-name-part></tp:taxon-name></italic> has dark to pale gray pilei, larger basidiomata, up to 40–50 cm, and white pores. <italic><tp:taxon-name><tp:taxon-name-part taxon-name-part-type="genus" reg="Grifola">Grifola</tp:taxon-name-part><tp:taxon-name-part taxon-name-part-type="species" reg="edulis">edulis</tp:taxon-name-part></tp:taxon-name></italic> has irregular, mostly tibiiform or narrowly clavate, rarely narrowly lageniform or ellipsoid and relatively larger chlamydospores, (13–) 22–94 (–115) × 7–12 μm, av. 49.8 ± 28.5 × 9.4 ± 1.4 μm, gray to gray-brown pilei and cuticle hyphae terminal segments slightly enlarged (this study).</p></tp:treatment-sec><ref-list><ref id="B28"><mixed-citation xmlns:xlink="http://www.w3.org/1999/xlink" xlink:type="simple"><person-group><name name-style="western"><surname>Ryvarden</surname><given-names>L</given-names></name></person-group> (<year>2004</year>) <article-title>Studies in neotropical polypores 20. Some new polypores from the Amazonas region.</article-title><source>Synopsis Fungorum</source><volume>18</volume>: <fpage>62</fpage>–<lpage>67</lpage>.</mixed-citation></ref><ref id="B34"><mixed-citation xmlns:xlink="http://www.w3.org/1999/xlink" xlink:type="simple"><person-group><name name-style="western"><surname>Singer</surname><given-names>R</given-names></name></person-group> (<year>1969</year>) <article-title>Mycoflora Australis.</article-title><source>Nova Hedwigia</source><volume>29</volume>: <fpage>1</fpage>–<lpage>405</lpage>.</mixed-citation></ref><ref id="B27"><mixed-citation xmlns:xlink="http://www.w3.org/1999/xlink" xlink:type="simple"><person-group><name name-style="western"><surname>Rugolo</surname><given-names>M</given-names></name><name name-style="western"><surname>Barroetaveña</surname><given-names>C</given-names></name><name name-style="western"><surname>Barrett</surname><given-names>MD</given-names></name><name name-style="western"><surname>Mata</surname><given-names>G</given-names></name><name name-style="western"><surname>Hood</surname><given-names>IA</given-names></name><name name-style="western"><surname>Rajchenberg</surname><given-names>M</given-names></name><name name-style="western"><surname>Pildain</surname><given-names>MB</given-names></name></person-group> (<year>2023</year>) <article-title>Phylogenetic relationships and taxonomy of <italic><tp:taxon-name><tp:taxon-name-part taxon-name-part-type="genus">Grifola</tp:taxon-name-part></tp:taxon-name></italic> (<tp:taxon-name><tp:taxon-name-part taxon-name-part-type="order">Polyporales</tp:taxon-name-part></tp:taxon-name>).</article-title><source>Mycological Progress</source><volume>22</volume>(<issue>1</issue>): <fpage>7</fpage>. <ext-link xlink:href="10.1007/s11557-022-01857-2" ext-link-type="doi" xlink:type="simple">https://doi.org/10.1007/s11557-022-01857-2</ext-link></mixed-citation></ref></ref-list></tp:taxon-treatment>
